# Supplementary material for: Integrated temporal transcriptional and epigenetic single-cell analysis reveals the intrarenal immune characteristics in an early-stage model of IgA nephropathy during its acute injury
Source: Front Immunol. 2024 Oct 18;15:1405748. doi: 10.3389/fimmu.2024.1405748 (PMC11528150; doi:10.3389/fimmu.2024.1405748)
Supplement: Supplementary file 2 [file Table1.xlsx]

## Sheet: macrophages
Table S1. Signature genes used to define functional status in macrophages, neutrophils, T cells and NK cells
Macrophages
MoMF37	Lipid metabolism38,39	Phagocytosis40	Proinflammatory40	Tissue-resident like	Interferon-responsed41,42	Proliferation43	Regulation of T cell activation44	Extracellular matrix remodeling45,46	Pro-angiogenic47,48	Immune regulatory49,50
Cd14	Acp5	Mrc1	Csf1R	Mrc1	Isg20	Mki67	Abl1	Mmp7	Vegfa	Cd274
Ccr2	Lpl	Cd163	Cx3Cr1	Cd163	Isg15	Top2A	Ada	Mmp9	Tek	Cd40
	Trem2	Mertk	Nos2	Cd163L1	Ifi44L	Stmn1	Adam8	Mmp12	Sema4D	Cd80
	Ccl18	C1Qb	Tnfa	Lyve1	Gbp1	Cdk1	Adora2A	Spp1	Cxcl8	Cd86
	Ctsb		Il1B	Folr2	Casp1	Hmgn2	Ager	Sparc	Ang2	Ido1
	Ctsd		Il6		Casp4	Tubb	Aif1		Angpt1	Icoslg
	Ctsl				Cxcl9		Akt1			Il10
	Fabp5				Cxcl10		Anxa1			Tgfb1
	Fabp4				Cxcl11		Ap3B1
	Alox				Ifit1		Ap3D1
					Ifit2		Arg1
					Ifit3		Arg2
					Ifitm1		Bad
					Ifitm3		Bcl10
							Bcl6
							Bmp4
							Btla
							Btn2A2
							Camk4
							Card11
							Casp3
							Cav1
							Cbfb
							Ccdc88B
							Ccl19
							Ccl2
							Ccl21
							Ccl5
							Ccr2
							Ccr7
							Cd160
							Cd1D
							Cd2
							Cd209
							Cd24
							Cd27
							Cd274
							Cd276
							Cd28
							Cd300A
							Cd3E
							Cd4
							Cd40Lg
							Cd46
							Cd47
							Cd55
							Cd6
							Cd70
							Cd74
							Cd80
							Cd81
							Cd83
							Cd86
							Cdc42
							Ceacam1
							Cebpb
							Cgas
							Clc
							Clec4G
							Clecl1
							Clptm1
							Coro1A
							Cr1
							Csk
							Ctla4
							Ctnnb1
							Cyld
							Cyp26B1
							Dlg1
							Dlg5
							Dnaja3
							Dock8
							Dpp4
							Drosha
							Dtx1
							Dusp10
							Dusp22
							Dusp3
							Ebi3
							Efnb1
							Efnb2
							Efnb3
							Egr3
							Epo
							Erbb2
							Fadd
							Fam49B
							Fanca
							Fancd2
							Fcgr2B
							Fgl1
							Flot2
							Foxj1
							Foxn1
							Foxp3
							Fyn
							Gata3
							Gli2
							Gli3
							Glmn
							Gnrh1
							Gpnmb
							Grap2
							Grb2
							Gsn
							Havcr2
							Hes1
							Hfe
							Hhla2
							Hmgb1
							Hspd1
							Hsph1
							Icos
							Icoslg
							Ido1
							Ifna2
							Ifnb1
							Ifng
							Ifnl1
							Igf1
							Igf2
							Igfbp2
							Ihh
							Il10
							Il12A
							Il12B
							Il12Rb1
							Il15
							Il18
							Il1B
							Il1Rl2
							Il2
							Il20Rb
							Il21
							Il23A
							Il23R
							Il27
							Il2Ra
							Il4
							Il4R
							Il6
							Il6St
							Il7
							Il7R
							Irf1
							Irf4
							Itch
							Itpkb
							Jak3
							Kat2A
							Klrc4-Klrk1
							Klrk1
							Lag3
							Lat
							Lax1
							Lck
							Lep
							Lgals1
							Lgals3
							Lgals9
							Lilrb1
							Lilrb2
							Lilrb4
							Lmo1
							Loxl3
							Lrrc32
							Lyn
							Mad1L1
							Malt1
							Map3K8
							Mapk8Ip1
							March7
							Mdk
							Mettl3
							Mir155
							Mir21
							Mir27A
							Mir30B
							Myb
							Nck1
							Nck2
							Nckap1L
							Nfatc2
							Nfkbid
							Nfkbiz
							Nkap
							Nlrp3
							Nod2
							Nrarp
							Pag1
							Pak1
							Pak2
							Pak3
							Pawr
							Pdcd1
							Pdcd1Lg2
							Pde5A
							Pdpk1
							Peli1
							Pik3Ca
							Pik3R1
							Pik3R6
							Pnp
							Prdm1
							Prdx2
							Prelid1
							Prkar1A
							Prkcq
							Prkcz
							Prnp
							Ptpn11
							Ptpn2
							Ptpn22
							Ptpn6
							Ptprc
							Pycard
							Rac1
							Rac2
							Rag1
							Rara
							Rasal3
							Rasgrp1
							Rc3H1
							Rc3H2
							Rhoa
							Ripk2
							Ripk3
							Ripor2
							Rps3
							Runx1
							Runx3
							Sart1
							Sash3
							Scgb1A1
							Sdc4
							Selenok
							Sftpd
							Sh3Rf1
							Shh
							Sirpg
							Sit1
							Slc46A2
							Smad7
							Socs1
							Socs5
							Socs6
							Sod1
							Sos1
							Sox13
							Spink5
							Spn
							Spta1
							Src
							Stat5B
							Syk
							Tarm1
							Tbx21
							Tespa1
							Tfrc
							Tgfb1
							Tgfbr2
							Thy1
							Tigit
							Tmem131L
							Tmigd2
							Tnfrsf13C
							Tnfrsf14
							Tnfrsf18
							Tnfrsf1B
							Tnfrsf21
							Tnfsf11
							Tnfsf13B
							Tnfsf14
							Tnfsf18
							Tnfsf4
							Tnfsf8
							Tnfsf9
							Traf6
							Trex1
							Twsg1
							Vav1
							Vcam1
							Vnn1
							Vsig4
							Vsir
							Vtcn1
							Xbp1
							Xcl1
							Yes1
							Zap70
							Zbtb1
							Zbtb16
							Zbtb7B
							Zc3H12A
							Zc3H8
							Zeb1
							Zmiz1
							Znf683
							Zp3
							Zp4

## Sheet: neutrophils
Antigen-presenting51,52	ISG53	PreNeutrophils54	Pro-angiogenic55	Pro-inflammatory53
H2-Eb1	Ifit1	Ltf	Mmp9	Ccl3
Cd74	Ifit2	Lcn2	S100a12	Ccl4
H2-Aa	Ifit3	Camp	Padi4	Ccl3l1
H2-Ab1	Ifi16	Mmp8	Arg1	Ccl4l2
	Ifitm2	Retn	Clec4d	Ccl20
	Ifitm3	Defa3	Vegfa	Cxcl2
	Isg15	Defa4	Vegfb	Il1rn
	Isg20	Ceacam8	Hgf
	Rsad2	Ceacam6
	Herc5	Cd24

## Sheet: T cells
naïve29	exhaustion29	cytotoxic	inflammatory30	effector31	regulatory32
Ccr7	Havcr2	Prf1	Irf1	Gzma	Tnfrsf9
Tcf7	Cxcl13	Ifng	Cd8A	Gzmb	Foxp3
Lef1	Ccl3	Gnly	Ccl2	Prf1	Ctla4
Sell	Sirpg	Nkg7	Ccl3	Eomes	Ccr8
	Ifng	Gzmb	Ccl4	Ifng	Adora2A
	Tigit	Gzma	Cxcl9	Tnf	Rel
	Gzmb	Gzmh	Cxcl10	Cxcl9	Tgfb1
	Pdcd1	Klrk1	Icos	Cxcl10	Helios
	Park7	Klrb1	Gzmk	Cd8A
	Tnfrsf9	Klrd1		Cd4
	Acp5	Ctsw		Foxp3
	Ctla4	Cst7		Icos
	Rbpj			Ctla4
	Mir155
	Cxcr6
	Cd27
	Fkbp1A
	Bst2
	Tpi1
	Mir155Hg
	Pttg1
	Cd63
	Samsn1
	Rgs1
	Cd27-As1
	Itgae
	Mir4632
	Hla-Dra
	Igflr1
	Krt86
	Entpd1
	Dusp4
	Sit1
	Tox
	Phlda1
	Ccnd2
	Gpr25
	Layn
	Prdx5
	Sardh
	Faslg
	Mir3917
	Anxa5
	Ctsd
	Pdia6
	Ranbp1
	Fkbp1A-Sdcbp2
	Cotl1
	Tnfrsf1B
	Idh2
	Cd38
	Cd82
	Lag3
	Mir497Hg
	Apobec3C
	Itm2A
	Cox5A
	Ifi35
	Ndfip2
	Tnfrsf18
	Krt81
	Dnph1
	Rgs2
	Hmgn1
	Dynll1
	Snrpb
	Stra13
	Syngr2
	Rab27A
	Psmc3
	Galm
	Fabp5
	Ube2L6
	Myo7A
	Prdx3
	Ddit4
	Stmn1
	Cdk2Ap2
	Vcam1
	Snap47
	Psmb3
	Isg15
	Cks2
	Tnip3
	Cd7
	Psmd4
	Atp6V1C2
	Psmd8

## Sheet: NK cells
cytotoxic33	inflammatory34,35	general stress36
Gzma	Ccl2	Bag3
Gzmb	Ccl3	Calu
Gzmh	Ccl4	Dnajb1
Gzmm	Ccl5	Dusp1
Gzmk	Cxcl10	Egr1
Gnly	Cxcl9	Fos
Prf1	Il1B	Fosb
Ctsw	Il6	Hif1a
	Il7	Hsp90aa1
	Il15	Hsp90ab1
	Il18	Hsp90b1
		Hspa1a
		Hspa1b
		Hspa6
		Hspb1
		Hsph1
		Ier2
		Jun
		Junb
		Nfkbia
		Nfkbiz
		Rgs2
		Slc2a3
		Socs3
		Ubc
		Zfand2a
		Zfp36
		Zfp36l1
